# Supplementary material for: Prodigiosin as an Antibiofilm Agent against the Bacterial Biofilm-Associated Infection of Pseudomonas aeruginosa
Source: Pathogens. 2024 Feb 5;13(2):145. doi: 10.3390/pathogens13020145 (PMC10891946; doi:10.3390/pathogens13020145)
Supplement: Supplementary file 1 [file pathogens-13-00145-s001.zip]

Archive with 3 entries (3 files):
- Supplementary Figure S1. The chromatograms of prodigiosin.pdf
- Supplementary File S1. The storage number of Serratia marcescens CM01.pdf
- Supplementary Table S1. Clinical isolates of Pseudomonas aeruginosa used in this study, and the drug resistant description..xlsx
