# Supplementary material for: Prodigiosin as an Antibiofilm Agent against the Bacterial Biofilm-Associated Infection of Pseudomonas aeruginosa
Source: Pathogens. 2024 Feb 5;13(2):145. doi: 10.3390/pathogens13020145 (PMC10891946; doi:10.3390/pathogens13020145)
Supplement: Supplementary file 1 [file pathogens-13-00145-s001.zip › Supplementary Table S1. Clinical isolates of Pseudomonas aeruginosa used in this study, and the drug resistant description..xlsx]

## Sheet: Sheet1
Supplementary Table S1. Clinical isolates of Pseudomonas aeruginosa used in this study, and the drug resistant description.
Strains		Isolation source	Drug type
			β-lactam antibiotic											Aminoglycosides				Fluoroquinolones			Tetracyclines	Sulfonamides	Drug-resistance counts	Drug resistance descrption
			Ceftazidime	Meropenem	Ticarcillin	Amoxicillin	Cefepime	Cefazolin	Cefotaxime	Ampicillin	Aztreonam	Imipenem	Piperacillin	Gentamycin	Tobramycin	Amikacin	Chloramphenicol	Ciprofloxacin	Ofloxacin	Levofloxacin	Tetracycline	Sulfamethoxazole-Trimethoprim
CQMU103		sputum																					0	sensetive
CQMU105		sputum	+																				1	single
CQMU108		secretion																					0	sensetive
CQMU125		urine													+		+						1	single
CQMU129		sputum																+					1	single
CQMU140		secretion														+							1	single
CQMU144		secretion																	+				1	single
CQMU152		sputum		+										+									2	dual
CQMU184		secretion	+																				1	single
CQMU196		sputum																+					1	single
CQMU199		sputum																					0	sensetive
CQMU201		sputum																					0	sensetive
CQMU207		urine																+					1	single
CQMU230		sputum	+	+										+				+	+				3	MDR
CQMU252		sputum														+							1	single
CQMU254		sputum																	+				1	single
CQMU276		secretion																					0	sensetive
CQMU280		catheter tip												+									1	single
CQMU284		secretion																					0	sensetive
CQMU293		urine			+																		1	single
CQMU301		secretion																					0	sensetive
CQMU304		secretion																					0	sensetive
CQMU305		secretion																					0	sensetive
CQMU308		sputum			+																		1	single
CQMU310		secretion																					0	sensetive
CQMU311		sputum																					0	sensetive
CQMU317		secretion																					0	sensetive
CQMU318		sputum																					0	sensetive
CQMU322		secretion																					0	sensetive
CQMU341		secretion			+																		1	single
CQMU342		sputum			+													+					2	dual
CQMU346		secretion			+													+		+			2	dual
CQMU347		sputum																+					1	single
CQMU351		sputum	+	+	+		+				+		+					+	+	+			2	dual
CQMU354		blood																					0	sensetive
CQMU358		secretion																					0	sensetive
CQMU359		secretion			+																		1	single
CQMU360		sputum																					0	sensetive
CQMU371		sputum		+		+		+	+	+		+					+		+	+	+	+	5	MDR
CQMU382		sputum				+		+	+	+							+				+	+	4	MDR
CQMU383		sputum		+		+		+	+	+		+					+		+	+	+	+	5	MDR
CQMU388		sputum																					0	sensetive
CQMU391		secretion																					0	sensetive
CQMU392		sputum	+		+						+		+										1	single
CQMU393		sputum																					0	sensetive
CQMU501		sputum																					0	sensetive
CQMU512		urine			+																		1	single
CQMU516		sputum		+	+																		1	single
CQMU520		secretion																					0	sensetive
CQMU529		sputum																					0	sensetive
CQMU539		urine				+		+	+	+							+				+	+	4	MDR
CQMU544		secretion				+			+	+	+						+		+		+	+	5	MDR
CQMU546		sputum				+			+	+							+				+	+	4	MDR
CQMU563		secretion		+		+	+	+	+	+		+					+		+	+	+	+	5	MDR
CQMU690		sputum																					0	sensetive
CQMU745		sputum	+	+		+	+	+	+	+	+	+	+				+				+	+	4	MDR
CQMU754		urine				+		+	+	+	+						+				+	+	4	MDR
CQMU755		sputum				+			+	+							+				+	+	4	MDR
CQMU756		sputum		+		+	+	+	+	+	+	+	+				+	+			+	+	5	MDR
CQMU758		urine	+			+	+	+	+	+	+	+	+				+				+	+	4	MDR
CQMU761		sputum				+			+	+	+						+				+	+	4	MDR
CQMU762		urine	+			+	+	+	+	+	+	+	+	+			+			+	+	+	5	MDR
CQMU763		sputum	+	+		+	+	+	+	+	+	+	+								+	+	3	MDR
CQMU765		urine				+		+	+	+							+				+	+	4	MDR
CQMU767		sputum				+		+	+	+		+					+				+	+	4	MDR
CQMU780		sputum		+		+	+	+	+	+	+	+	+				+		+	+	+	+	5	MDR
CQMU783		sputum				+		+	+	+							+				+	+	4	MDR
CQMU799		secretion				+		+	+	+							+				+	+	4	MDR
CQMU800		urine				+		+	+	+							+				+	+	4	MDR
CQMU808		BALF	+	+		+	+	+	+	+	+	+	+				+				+	+	4	MDR
CQMU818		sputum	+	+		+	+	+	+	+	+	+	+				+				+	+	4	MDR
CQMU831		secretion				+		+	+	+							+				+	+	4	MDR
CQMU842		sputum				+		+	+	+							+				+	+	4	MDR
CQMU844		urine	+	+		+	+	+	+	+	+	+	+	+			+		+	+	+	+	5	MDR
CQMU846		sputum		+		+	+	+	+	+		+	+	+		+	+		+	+	+	+	5	MDR
CQMU859		urine	+	+		+	+	+	+	+		+	+				+			+	+	+	5	MDR
CQMU863		secretion		+		+		+	+	+	+	+					+				+	+	4	MDR
CQMU865		sputum				+		+	+	+	+						+				+	+	4	MDR
CQMU884		sputum	+			+	+	+	+	+	+		+				+				+	+	4	MDR
CQMU886		sputum		+		+			+	+		+					+				+	+	4	MDR
CQMU887		throat swabs	+	+		+	+	+	+	+	+	+	+				+			+	+	+	5	MDR
CQMU899		sputum				+		+	+	+							+				+	+	4	MDR
CQMU902		secretion				+		+	+	+							+				+	+	4	MDR
CQMU907		sputum				+		+	+	+							+				+	+	4	MDR
CQMU920		sputum	+	+		+	+	+	+	+	+	+	+				+				+	+	4	MDR
CQMU921		secretion				+		+	+	+											+	+	3	MDR
CQMU926		sputum		+		+		+	+	+	+	+					+				+	+	4	MDR
CQMU929		urine	+	+		+	+	+	+	+	+	+	+				+			+	+	+	5	MDR
CQMU932		sputum				+		+	+	+							+				+	+	4	MDR
CQMU941		sputum	+			+	+	+	+	+	+		+				+				+	+	4	MDR
CQMU942		secretion				+		+	+	+							+				+	+	4	MDR
CQMU944		sputum				+		+	+	+							+				+	+	4	MDR
CQMU947		secretion				+		+	+	+							+				+	+	4	MDR
CQMU948		sputum				+		+	+	+				+			+				+	+	4	MDR
CQMU960		sputum				+	+	+	+	+	+						+				+	+	4	MDR
CQMU962		sputum				+		+	+	+											+	+	3	MDR
CQMU966		sputum	+			+	+	+	+	+	+	+					+			+	+	+	5	MDR
CQMU979		secretion	+			+	+	+	+	+			+				+				+	+	4	MDR
CQMU981		fester,secretion				+		+	+	+							+				+	+	4	MDR
CQMU983		sputum				+		+	+	+							+				+	+	4	MDR
CQMU992		sputum				+		+	+	+							+				+	+	4	MDR
CQMU997		urine				+		+	+	+							+		+	+	+	+	5	MDR
CQMU1005		sputum				+		+	+	+							+				+	+	4	MDR
CQMU1007		sputum				+		+	+	+							+				+	+	4	MDR
* Blank means no drug resistance in related item. 104 isolats of clinical P. aeruginosa were listed, accounting for 24 drug sensetive strains, 19 single drug-resistance strains, 4 dualdrug-resistance strains, and 57 multidrug-resistance (MDR) strains
